# Supplementary material for: Pharmaceutical Company Targets and Strategies to Address Climate Change: Content Analysis of Public Reports from 20 Pharmaceutical Companies
Source: Int J Environ Res Public Health. 2023 Feb 11;20(4):3206. doi: 10.3390/ijerph20043206 (PMC9967855; doi:10.3390/ijerph20043206)
Supplement: Supplementary file 1 [file ijerph-20-03206-s001.zip]

Archive with 1 entries (1 files):
- ijerph-2081817-supplementary.pdf
